# Supplementary material for: A noncoding variant confers pancreatic differentiation defect and contributes to diabetes susceptibility by recruiting RXRA
Source: Nat Commun. 2024 Nov 12;15:9771. doi: 10.1038/s41467-024-54151-y (PMC11557932; doi:10.1038/s41467-024-54151-y)
Supplement: Supplementary file 4 — Source Data [file 41467_2024_54151_MOESM4_ESM.xlsx]

## Sheet: Fig.1
Fig.1c
		ES			DE			PP1			PP2			β-like
	OCT4	0.732055	0.629175	0.542828	0.022832	0.016585	0.020357	0.000794	0.000812	0.000626	0.001003	0.000825	0.000885	0.000592	0.000563	0.000496
	Mean	0.6347				0.01992			0.000744			0.0009043			0.0005503
	SD	0.09473				0.003146			0.0001026			9.056e-05			4.924e-05
	SOX17	5.9e-05	6e-05	5.3e-05	0.173686	0.16688	0.16403	0.001504	0.001533	0.001421	0.000746	0.000849	0.000875	0.010827	0.00805	0.009379
	Mean	5.733e-05				0.1682			0.001486			0.0008233			0.009419
	SD	3.786e-06				0.004961			5.813e-05			6.822e-05			0.001389
	PDX1	0.000447	0.000621	0.000419	0.000678	0.000567	0.000775	0.078833	0.084108	0.089676	0.061744	0.059614	0.049064	0.018418	0.024871	0.021215
	Mean	0.0004957				0.0006733			0.08421			0.05681			0.0215
	SD	0.0001094				0.0001041			0.005422			0.00679			0.003236
	NKX6-1	0.000111	9.8e-05	5.9e-05	4.4e-05	4.1e-05	4.5e-05	0.00256	0.002679	0.002324	0.016646	0.012464	0.013213	0.008692	0.007317	0.007233
	Mean	8.933e-05				4.333e-05			0.002521			0.01411			0.007747
	SD	2.706e-05				2.082e-06			0.0001807			0.00223			0.0008192
	INS	4e-06	4e-06	3e-06	4e-06	2e-06	4e-06	4e-06	3e-06	3e-06	0.062263	0.03406	0.033152	0.396614	0.519193	0.378852
	Mean	3.667e-06				3.333e-06			3.333e-06			0.04316			0.4316
	SD	5.774e-07				1.155e-06			5.774e-07			0.01655			0.07642
Fig.1d
		A/A			A/G			G/G				P value	A/G vs. A/A	G/G vs. A/A
	PDX1	72.1	76.6	64.5	73.5	77.3	56.1	76.5	79.6	60.7			0.7912	0.8692
	Mean	71.07			68.97			72.27
	SD	6.116			11.3			10.14
Fig.1e
		A/A				A/G				G/G
	PDX1	1	1	1	1	0.86656	1.03361	1.14	1.23433	0.797506	1.11022	0.93	1.01842		P value	A/G vs. A/A	G/G vs. A/A
	Mean	1				1.069				0.964						0.4176	0.6086
	SD	0				0.1577				0.1332
	NKX6-1	1	1	1	1	0.85493	0.868384	0.7	0.782978	0.0891417	0.096634	0.14	0.0891417		P value	A/G vs. A/A	G/G vs. A/A
	Mean	1				0.8016				0.1037						0.0022	<0.0001
	SD	0				0.0774				0.02444
Fig.1g
		PDX1+				NKX6-1+				PDX1+/NKX6-1+
		A/A	A/G	G/G		A/A	A/G	G/G		A/A	A/G	G/G
		97.714	80.6341	88.398		20.1642	21.194	5.59113		9.66217	10.1572	1.69015
		98.3564	94.5861	76.9164		38.2527	20.9295	3.27077		9.443	8.35501	1.70506
		93.4823	82.5734	79.3996		26.4483	30.1077	4.9186		18.2726	5.71501	0.625582
		70.9236	92.3408	88.0717		36.0897	26.0671	3.35549		12.1743	9.20359	2.20513
		77.3814	86.0526	71.1331		48.477	14.6488	7.29681		9.23895	8.25707	0.884916
		84.5792	95.0443	77.609		33.9952	11.611	5.93999		10.3434	7.26215	3.0775
			90.4003	91.152			22.383	16.2265			7.42021	0.550645
				93.0371				6.97348				0.974488
				72.0543				9.92933				2.13009
				85.1723				4.53217				2.23798
	Mean	87.07	88.8	82.29	Mean	33.9	20.99	6.803	Mean	11.52	8.053	1.608
	SD	11.34	5.782	7.898	SD	9.802	6.312	3.861	SD	3.475	1.436	0.8306
	P value	A/G vs. A/A	G/G vs. A/A		P value	A/G vs. A/A	G/G vs. A/A		P value	A/G vs. A/A	G/G vs. A/A
		0.7289	0.3353			0.0152	<0.0001			0.0337	<0.0001
Fig.1h
		A/A			A/G			G/G
	PDX1	1	1	1	1.04423	1.11258	0.806924	0.758851	0.799421	0.834089		P value	A/G vs. A/A	G/G vs. A/A
	Mean	1			0.9879			0.7975					0.9025	0.0007
	SD	0			0.1604			0.03766
	NKX6-1	1	1	1	0.709443	0.768412	0.710065	0.228587	0.283337	0.129344		P value	A/G vs. A/A	G/G vs. A/A
	Mean	1			0.7293			0.2138					0.0002	<0.0001
	SD	0			0.03387			0.07806
	PTF1A	1	1	1	0.707032	1.3088	1.03925	0.111379	0.095411	0.053077		P value	A/G vs. A/A	G/G vs. A/A
	Mean	1			1.018			0.08662					0.921	<0.0001
	SD	0			0.3014			0.03013
Fig.1j
		A/A			A/A			A/A
	PDX1+/NKX6-1+	40.6	39.9	38	33	39.1	36	25.9	23.6	23.9		P value	A/G vs. A/A	G/G vs. A/A
	Mean	39.5			36.03			24.47					0.146	0.0001
	SD	1.345			3.05			1.25

## Sheet: Fig.2
Fig.2a
		A/A				A/G				G/G
	PDX1	1	1	1	1	0.978326	1.18509	1.01418	0.810283	1.21151	0.603246	1.49198	1.19202		P value	A/G vs. A/A	G/G vs. A/A
	Mean	1				0.997				1.125						0.9698	0.5293
	SD	0				0.1537				0.3737
	NKX6-1	1	1	1	1	0.816499	0.977808	0.946741	1.02888	1.35448	1.28641	1.18195	1.2945		P value	A/G vs. A/A	G/G vs. A/A
	Mean	1				0.9425				1.279						0.251	0.0002
	SD	0				0.09056				0.07167
	INS	1	1	1	1	0.816499	0.977808	0.946741	1.02888	1.35448	1.28641	1.18195	1.2945		P value	A/G vs. A/A	G/G vs. A/A
	Mean	1				1.083				1.272						0.7114	0.0775
	SD	0				0.05491				0.09047
	GCG	1	1	1	1	0.898699	3.92246	0.762997	1.01385	6.69007	5.91693	7.01229	6.89856		P value	A/G vs. A/A	G/G vs. A/A
	Mean	1				1.65				6.629						0.4252	<0.0001
	SD	0				1.519				0.4934
	SST	1	1	1		3.28119	1.36867	1.20199		3.79366	4.8031	4.63438			P value	A/G vs. A/A	G/G vs. A/A
	Mean	1				1.951				4.41						0.2272	0.0004
	SD	0				1.155				0.5407
Fig.2c
		PDX1+				NKX6-1+				PDX1+/NKX6-1+
		A/A	A/G	G/G		A/A	A/G	G/G		A/A	A/G	G/G
		83.5407	70.4493	84.1759		72.0261	90.321	65.5872		49.2027	32.8371	28.9711
		80.2725	83.4903	75.0747		85.1683	65.0246	63.6091		35.9012	25.5811	27.0881
		85.1505	69.7881	70.8746		78.1535	66.0676	66.1359		37.3907	35.3364	31.9552
		87.2966	81.52	61.404		79.8113	77.2733	71.8238		40.6893	37.7123	25.9725
		77.5609	79.9769	85.5268		81.9062	71.5767	73.3704		37.3241	41.7269	32.3973
	Mean	82.76	77.04	75.41	Mean	79.41	74.05	68.11	Mean	40.1	34.64	29.28
	SD	3.877	6.448	9.95	SD	4.89	10.33	4.242	SD	5.382	6.03	2.86
	P value	A/G vs. A/A	G/G vs. A/A		P value	A/G vs. A/A	G/G vs. A/A		P value	A/G vs. A/A	G/G vs. A/A
		0.1276	0.1622			0.3248	0.0045			0.1692	0.0041
Fig.2f
		C-PEP monohormonal				C-PEP+ GCG+ polyhormonal				C-PEP+ SST+ polyhormonal
		A/A	A/G	G/G		A/A	A/G	G/G		A/A	A/G	G/G
		9.56047	14.9516	10.0206		1.78681	3.7845	12.5715		0.575826	0.103456	4.19416
		14.9625	11.7037	7.74775		1.35575	3.56511	13.6519		0.372788	0.218683	3.44255
		10.5621	11.0335	9.4128		0.638624	3.82304	13.1974		0.104744	1.2982	3.75309
		17.4102	13.2817	9.704		2.62031	2.19615	5.40626		0.35143	0.802201	4.44001
		12.974	16.2477	8.76739		1.68534	1.67852	8.80186		0.741684	1.45993	3.47903
		10.6995	13.5937	8.24451		1.83069	2.34595	13.3717		0.786858	0.95784	3.43749
										0.236859	1.14408	2.84228
										0.38745	0.896474	3.31199
										0.47402	0.663312	3.03676
										0.493501	2.23097	3.32217
										0.225765		2.06881
												2.13813
	Mean	12.69	13.47	8.983	Mean	1.653	2.899	11.17	Mean	0.4319	0.9775	3.289
	SD	3.027	1.95	0.883	SD	0.6486	0.935	3.344	SD	0.2116	0.6156	0.7084
	P value	A/G vs. A/A	G/G vs. A/A		P value	A/G vs. A/A	G/G vs. A/A		P value	A/G vs. A/A	G/G vs. A/A
		0.6101	0.0163			0.023	<0.0001			0.0122	<0.0001
Fig.2g
		A/A			G/G
		1.4086	1.74953	1.57238	1.21858	1.02824	1.02238		P value	G/G vs. A/A
	Mean	1.577			1.09					0.0144
	SD	0.1705			0.1116
Fig.2h
		A/A			G/G
		4.8217	2.03942	3.6792	1.15596	1.15575	2.00082		P value	G/G vs. A/A
	Mean	3.513			1.438					0.0722
	SD	1.399			0.4878

## Sheet: Fig.3
Fig.3b
	FOXA2-DE	A/A				A/G				G/G					P value	A/G vs. A/A	G/G vs. A/A
		1	1	1	1	1.18281	0.665254	0.850948	0.458648	1.13284	0.572034	0.966153	0.782308			0.2196	0.3005
	Mean	1				0.7894				0.8633
	SD	0				0.3073				0.2413
	FOXA2-PP1	A/A				A/G				G/G					P value	A/G vs. A/A	G/G vs. A/A
		1	1	1	1	1.20502	0.745986	0.983348	1.04882	1.81225	1.49216	1.28047	1.18117			0.9663	0.0195
	Mean	1				0.9958				1.442
	SD	0				0.1907				0.2791
	FOXA2-PP2	A/A				A/G				G/G					P value	A/G vs. A/A	G/G vs. A/A
		1	1	1	1	1.55311	1.07118	1.0576		3.99634	2.60628	2.28554				0.2355	0.0202
	Mean	1				1.227				2.963
	SD	0				0.2822				0.9094
Fig.3c
Fig.3e
Fig.3g
	PDX1	FOXA2-/Dox+	FOXA2+/Dox-	FOXA2+/Dox+	NKX6-1	FOXA2-/Dox+	FOXA2+/Dox-	FOXA2+/Dox+
		64.5977	63.9594	79.8391		56.7102	69.0167	26.3006
		68.9853	69.1285	76.1528		56.1334	54.8517	19.0723
		71.2451	69.516	76.6566		53.5867	45.1471	13.377
		80.7983	75.6925	73.2946		69.0395	50.4199	20.4727
		83.0595	74.7622	70.5713		58.529	39.96	20.5214
		83.3925	82.5669	76.6816		50.3067	48.9088	17.1074
		75.3054	76.2863	69.0549		51.5483	50.7951	20.5222
		77.0322	68.1267	76.5646		50.546	47.2581	18.5133
		76.265	70.8656	58.3209		58.2399	55.8306	15.3577
		71.5058	84.9201	69.164		68.1562	55.4874	21.8267
		72.9643	71.5853	76.5543		67.1747	54.5884	26.1285
		72.8638	75.263	72.4359		47.3914	54.0168	22.0261
	Mean	74.83	73.56	72.94	Mean	57.28	52.19	20.1
	SD	5.672	5.995	5.729	SD	7.366	7.153	3.84
		FOXA2+/Dox+ vs. FOXA2-/Dox+	FOXA2+/Dox+ vs. FOXA2+/Dox-			FOXA2+/Dox+ vs. FOXA2-/Dox+	FOXA2+/Dox+ vs. FOXA2+/Dox-
	P value	0.4245	0.7996		P value	<0.0001	<0.0001
Fig.3l
		IgG			FOXA2				IgG			FOXA2				IgG			FOXA2
	peak4	0.0450777	0.0684409	0.0614838	0.145677	0.08914	0.141074	peak2	0.0394004	0.0291035	0.0482755	0.101735	0.076788	0.0893572	FOXA2	0.0474267	0.0348712	0.0307856	0.112508	0.0923348	0.0877963
	Mean	0.05833			0.1253			Mean	0.03893			0.08929			Mean	0.03769			0.09755
	SD	0.012			0.0314			SD	0.009595			0.01247			SD	0.008672			0.01315
	P value	0.026						P value	0.0052						P value	0.0028
Fig.3m
		CTRL			FOXA2				CTRL			FOXA2
	peak1	50.3871	62.6652	63.0665	2.4702	2.6548	3.3292	peak2	2.413	2.0805	1.9982	1.3465	1.5067	1.8474
	Mean	58.71			2.818			Mean	2.164			1.567
	SD	7.207			0.4522			SD	0.2196			0.2558
	P value	0.0002						P value	0.0374

## Sheet: Fig.4
Fig.4a
	PANC1	PGL-4.17	Allele A	Allele G		DE	PGL-4.17	Allele A	Allele G		PP1	PGL-4.17	Allele A	Allele G		PP2	PGL-4.17	Allele A	Allele G
		1	2.89561	10.5824			1	1.07381	1.45431			1	1.33842	3.25015			1	5.32168	9.33691
		1	2.98869	11.1565			1	1.18041	1.26894			1	1.87528	4.27723			1	5.63424	8.78158
		1	3.37947	15.6667			1	1.70853	1.54592			1	1.59037	5.03815			1	2.80435	6.94617
		1	3.14149	13.0879			1	2.18131	1.98559			1	1.62477	4.63575			1	2.46076	6.9558
	Mean	1	3.101	12.62		Mean	1	1.536	1.564		Mean	1	1.607	4.3		Mean	1	4.055	8.005
	SD	0	0.2113	2.295		SD	0	0.5119	0.304		SD	0	0.2196	0.766		SD	0	1.654	1.238
	P value	Allele A vs. PGL-4.17	Allele G vs. PGL-4.17	Allele G vs. Allele A		P value	Allele A vs. PGL-4.17	Allele G vs. PGL-4.17	Allele G vs. Allele A		P value	Allele A vs. PGL-4.17	Allele G vs. PGL-4.17	Allele G vs. Allele A		P value	Allele A vs. PGL-4.17	Allele G vs. PGL-4.17	Allele G vs. Allele A
		0.0002	<0.0001	<0.0001			0.0811	0.01	0.929			0.0015	0.0001	0.0005			0.0101	<0.0001	0.0087
Fig.4c
Fig.4d
		CTRL				RXRA
		PGL-4.17	Allele A	Allele G		PGL-4.17	Allele A	Allele G
		0.3861	0.332	0.4205		0.5199	0.98	1.62
		0.4907	0.3603	0.422		0.5909	1.0881	1.7323
		0.4713	0.3419	0.3628		0.6319	1.1845	1.6367
		0.2889	0.3997	0.3244		0.6756	1.3565	1.4415
	Mean	0.4093	0.3585	0.3824	Mean	0.6046	1.152	1.608
	SD	0.0922	0.02988	0.0475	SD	0.0662	0.1597	0.1213
	P value	Allele A vs. PGL-4.17	Allele G vs. PGL-4.17	Allele G vs. Allele A		Allele A vs. PGL-4.17	Allele G vs. PGL-4.17	Allele G vs. Allele A
		0.3351	0.6235	0.4261		0.0007	<0.0001	0.0039
Fig.4e
		Allele A			Allele G			FOXA2			SREBF1
		IgG	RXRA		IgG	RXRA		IgG	RXRA		IgG	RXRA
		0.101567	0.215695		0.124317	0.342592		0.073515	0.267068		0.0622469	3.36658
		0.11352	0.234948		0.213955	0.461432		0.0733512	0.276191		0.0885405	1.87261
		0.145223	0.260895		0.199976	0.425486		0.131938	0.435211		0.088632	2.6338
	Mean	0.1201	0.2372	Mean	0.1794	0.4098	Mean	0.09293	0.3262	Mean	0.07981	2.624
	SD	0.02256	0.02268	SD	0.04823	0.06095	SD	0.03378	0.09455	SD	0.01521	0.747
	P value	0.0032		P value	0.0068		P value	0.0158		P value	0.0041
	P value	Allele G vs. Allele A
		0.01
Fig.4f
		ES			DE			PP1			PP2			β-like
	OCT4	0.000116	9.1e-05	8.4e-05	0.060284	0.059175	0.067747	0.05023	0.049565	0.036162	0.055867	0.054404	0.050246	0.018121	0.017493	0.011946
	Mean	9.7e-05			0.0624			0.04532			0.05351			0.01585
	SD	1.682e-05			0.004662			0.007937			0.002916			0.003398
	SOX17	0.006791	0.006215	0.00502	0.029739	0.023185	0.028515	0.031549	0.028133	0.025373	0.020221	0.021482	0.018321	0.015539	0.0177	0.014993
	Mean	0.006009			0.02715			0.02835			0.02001			0.01608
	SD	0.0009033			0.003485			0.003094			0.001591			0.001432
Fig.4h
	FOXA2	NT	Bexa 2 nM	Bexa 20 nM	Bexa 200 nM	LG268 0.4 nM	LG268 4 nM	LG268 40 nM		NKX6-1	NT	Bexa 2 nM	Bexa 20 nM	Bexa 200 nM	LG268 0.4 nM	LG268 4 nM	LG268 40 nM
	1	0.006691	0.009164	0.009204	0.008443	0.007557	0.007389	0.009623		1	0.008977	0.00524	0.002047	0.000811	0.007987	0.005741	0.002835
	2	0.006292	0.00918	0.007386	0.009282	0.006625	0.007378	0.008213		2	0.006377	0.005234	0.001355	0.000849	0.006491	0.006978	0.002264
	3	0.007285	0.009009	0.012183	0.01159	0.007136	0.007956	0.015227		3	0.006593	0.005612	0.001261	0.000552	0.008791	0.007418	0.002826
	4	0.005662	0.010295	0.011183	0.011545	0.007453	0.010307	0.009409
	Mean	0.006483	0.009412	0.009989	0.01022	0.007193	0.008258	0.01062		Mean	0.007316	0.005362	0.001554	0.0007373	0.007756	0.006712	0.002642
	SD	0.0006824	0.0005937	0.002132	0.001599	0.0004187	0.001393	0.003135		SD	0.001443	0.0002165	0.0004292	0.0001616	0.001167	0.0008695	0.0003271
	P value		0.0006	0.0202	0.0051	0.1264	0.062	0.0419		P value		0.0812	0.0027	0.0014	0.702	0.5686	0.0054
Fig.4j
Fig.4k
	FOXA2	NT	0.02 UVI	0.2 UVI	2 UVI		NKX6-1	NT	0.02 UVI	0.2 UVI	2 UVI
	1	0.039665	0.034054	0.030234	0.013832		1	0.004685	0.01156	0.005484	0.008306
	2	0.046188	0.022082	0.021577	0.014864		2	0.005076	0.007165	0.006557	0.007273
	3	0.033364	0.031801	0.031493	0.028495		3	0.006306	0.005629	0.010726	0.011457
	4	0.040219	0.0253	0.029489	0.024648		4	0.007572	0.00468	0.009529	0.012878
	Mean	0.03986	0.02831	0.0282	0.02046		Mean	0.00591	0.007259	0.008074	0.009979
	SD	0.005241	0.005569	0.004491	0.007242		SD	0.001306	0.003045	0.00246	0.002627
	P value		0.0149	0.0234	0.0049		P value		0.4466	0.1712	0.0323

## Sheet: Fig.5
Fig.5b
		A/A	A/G	G/G
		3.9	5.1	5.6
		4.3	5.2	4.2
		3.9	4.9	5.8
		4.2	4.6	4.2
		3.5	5.1	6.3
		4.9	6.1	4.8
		4.4	5.1	5.6
		5.3	5.1	6.9
	Mean	4.3	5.15	5.425
	SD	0.5782	0.4276	0.9662
	P value		0.0048	0.0135
Fig.5c
		A/A								A/G								G/G
	0min	3.9	4.3	3.9	4.2	3.5	4.9	4.4	5.3	5.1	5.2	4.9	4.6	5.1	6.1	5.1	5.1	5.6	4.2	5.8	4.2	6.3	4.8	5.6	6.9
	Mean	4.3								5.15								5.425
	SD	0.578174								0.427618								0.966215
	15min	27.3	23.1	29.1	18.3	19.8	18.9	19.6	26.8	18.8	33.3	33.3	18.2	23.2	26.2	20.2	20.6	30.2	19.6	33.3	33.3	28	23.9	33.3	21
	Mean	22.8625								24.225								27.825
	SD	4.32102								6.14974								5.67243
	30min	22.8	25.1	24.5	19.1	20.8	27.6	25.8	22.9	15.3	25	21.6	17.2	31.7	30.8	24.5	27.1	25.9	18.6	33.3	33.3	33.3	25.5	33.3	30.2
	Mean	23.575								24.15								29.175
	SD	2.75461								5.90278								5.41394
	60min	14.4	13.7	10.3	11.4	16.8	18.8	18.6	11.2	12.2	14.3	18.9	11.6	20.3	25.1	15.3	13.9	15.2	22.1	22.1	12.9	26.3	23.7	32.4	14.8
	Mean	14.4								16.45								21.1875
	SD	3.36579								4.62416								6.60269
	90min	10.6	10.3	9.2	9.1	13.2	15.3	12.3	7.6	10.4	9.8	9.1	8.1	13.1	18.3	10.7	10.4	9	11.4	12.8	8.9	14.8	14.4	25.8	12.6
	Mean	10.95								11.2375								13.7125
	SD	2.50884								3.1964								5.35255
	120min	9.7	9.6	6.6	5.9	10.1	11	10.1	6.4	10.3	8.5	10.7	7.3	10.2	12.7	9.4	8.8	8.5	10.3	12.2	7.7	11.4	8.2	16.9	8.6
	Mean	8.675								9.7375								10.475
	SD	2.01972								1.6344								3.05743
	AUC	A/A								A/G								G/G
		1847	1808	1701	1439	1843	2129	1986	1617	1497	1952	2023	1395	2255	2624	1814	1818	1931	1904	2522	2050	2621	2234	3290	1997
	Mean	1796.25								1922.25								2318.62
	SD	213.962								395.624								475.288
	P value									0.4414								0.0132
Fig.5e
		β			α
		A/A	G/G		A/A	G/G
		0.58	0.56		0.32	0.32
		0.64	0.63		0.23	0.3
		0.71	0.6		0.12	0.45
		0.61	0.77		0.3	0.42
		0.69	0.48		0.21	0.44
		0.7	0.42		0.12	0.46
		0.67	0.71		0.15	0.12
		0.86	0.64		0.1	0.29
		0.76	0.85		0.14	0.23
		0.56	0.66		0.31	0.21
		0.68	0.78		0.15	0.41
		0.72	0.46		0.17	0.25
		0.7	0.63		0.13	0.2
		0.76	0.92		0.15	0.31
		0.6	0.4		0.23	0.25
		0.79	0.59		0.16	0.07
		0.73	0.76		0.13	0.25
		0.56	0.56		0.28	0.3
		0.75	0.54		0.17	0.42
		0.73	0.55		0.17	0.25
		0.76	0.53		0.07	0.47
		0.56	0.68		0.31	0.13
		0.71	0.67		0.1	0.06
		0.68	0.72		0.19	0.15
		0.72	0.71		0.13	0.17
		0.76	0.72		0.19	0.25
		0.67	0.65		0.24	0.16
		0.83	0.28		0.06	0.22
		0.65	0.41		0.18	0.46
		0.53	0.63		0.13	0.25
		0.72	0.46		0.14	0
		0.51	0.8		0.4	0
		0.58	0.83		0.31	0
		0.66	0.6		0.24	0.2
		0.59	0.26		0.09	0.79
		0.68	0.57		0.24	0.21
		0.68	0.56		0.25	0.16
		0.5	0.65		0.27	0.16
		0.56	0.63		0.44	0.29
		0.65	0.57		0.18	0.43
		0.65	0.72		0.29	0.16
		0.83	0.5		0.08	0.43
		0.69	0.65		0.06	0.1
		0.78	0.64		0.03	0.21
		0.64	0.68		0.09	0.19
		0.74	0.44		0.07	0.26
		0.76	0.62		0.05	0.23
		0.79	0.52		0.04	0.28
		0.7	0.69		0.15	0.13
		0.68	0.61		0.11	0.24
		0.75	0.5		0.05	0.25
		0.74	0.65		0.11	0.09
		0.72	0.63		0.09	0.22
		0.68	0.52		0.1	0.23
		0.65	0.7		0.09	0.21
		0.8	0.56		0.06	0.13
		0.64	0.7		0.12	0.15
		0.66	0.57		0.07	0.03
		0.77	0.69		0.06	0.15
		0.79	0.6		0.03	0.13
		0.77	0.64		0.07	0.14
		0.76	0.76		0.02	0.06
		0.78	0.71		0.06	0.18
		0.8	0.57		0.03	0.2
		0.78	0.51		0.03	0.34
		0.78	0.29		0.07	0.44
		0.68	0.26		0.08	0.3
		0.58	0.56		0.21	0.23
		0.73	0.53		0.03	0.2
		0.66	0.51		0.1	0.24
		0.76	0.61		0.09	0.21
		0.74	0.38		0.03	0.26
		0.79	0.69		0.08	0.17
		0.73	0.4		0.09	0.33
		0.71	0.44		0.1	0.22
		0.56	0.59		0.11	0.1
		0.5	0.58		0.19	0.09
		0.59	0.76		0.32	0.03
		0.69	0.65		0.2	0.18
		0.72	0.67		0.13	0.13
		0.42	0.57		0.29	0.14
		0.64	0.56		0.3	0.3
		0.56	0.58		0.21	0.21
		0.49	0.51		0.31	0.23
		0.63	0.52		0.18	0.24
		0.79	0.69		0.18	0.19
		0.48	0.7		0.26	0.19
		0.57	0.54		0.34	0.23
		0.76	0.67		0.05	0.19
			0.59			0.19
			0.53			0.19
			0.61			0.08
			0.52			0.11
			0.87			0.03
			0.68			0.06
			0.8			0.05
			0.73			0.04
			0.61			0.11
			0.7			0.04
			0.67			0.11
			0.59			0.15
			0.53			0.05
			0.57			0.13
			0.76			0.05
			0.71			0.06
			0.71			0.03
			0.29			0.35
			0.64			0.08
			0.72			0.08
			0.7			0.1
			0.64			0.17
			0.65			0.14
			0.72			0.23
			0.62			0.23
			0.73			0.22
	Mean	0.6821	0.6084	Mean	0.1552	0.2016
	SD	0.09209	0.1253	SD	0.09621	0.1267
	P value		<0.0001	P value		0.0045
Fig.5g
		A/A	G/G
		28.0652	30.5554
		22.2198	19.8451
		23.1609	42.5232
		24.3538	6.77903
		15.2867	5.9295
		20.478	13.3454
		22.3136	18.7079
		18.0733	15.0662
		26.4385	14.0807
		22.9832	15.1914
		34.1197	28.7265
		25.8959	19.0675
		25.2136	21.3949
		40.4337	11.8151
		43.6622	27.7017
		41.7488	16.9018
		43.6611	21.7102
			19.5146
			4.26469
			2.93136
	Mean	28.12	17.8
	SD	9.119	9.68
	P value		0.0021
Fig.5i
			STZ-AA				STZ-AG						STZ-GG				solvent-AA			solvent-AG						solvent-GG
		0min	6	6.4	6.5	6.3	5.9	6	6.2	6.6	5.8	6.2	6.7	6.9	7.6	7.8	5.3	5.4	5.6	6.2	6.2	5.7	5.6	5.6	5.6	5.7	6.5	6.2	5.7
		Mean	6.3				6.11667						7.25				5.43333			5.81667						6.025
		SD	0.216025				0.285774						0.532291				0.152753			0.299444						0.394757
		15min	24.7	28.5	30.4	32.5	25.3	32.1	32.6	28.1	32.5	27.9	27.2	30.3	33.4	33.4	25.8	26.2	24.9	24	32.1	28.4	23.3	28.8	26.3	29.5	20.8	25.1	33.4
		Mean	29.025				29.75						31.075				25.6333			27.15						27.2
		SD	3.31399				3.07099						2.96802				0.665833			3.29409						5.44977
		30min	27.7	30.3	27.1	28.1	23.2	31.9	28.9	33.4	33.4	29.1	33.4	33.4	33.4	33.4	23.2	22.5	21.4	28.3	25.4	24.2	22.1	20.9	22.9	32.1	20.4	32.3	25.7
		Mean	28.3				29.9833						33.4				22.3667			23.9667						27.625
		SD	1.39523				3.87268						0				0.907377			2.64247						5.70928
		60min	19.9	14.9	18.3	16.4	18.8	21	20.9	17.6	21.1	24.2	33.4	29.4	23.4	28.3	12.3	10.5	13.7	12.4	15	13.4	12.2	10.1	12.8	16.9	16.4	13.4	16.3
		Mean	21.5	23.3	23.7	20.3	21.7	23.8	20.3	21.3	20.2	23.4	30.3	25.9	33.4	33.4	13	15.6	13.1	15.8	18.9	15.6	14.6	13.7	15.4	18.5	16.8	15.5	20.1
		SD	2.18384				2.26716						4.11532				1.60416			1.60468						1.5885
		90min	16.8	17.4	15.5	14.3	13.8	18.6	13.6	16.3	15.3	14.7	19.9	17.7	19.4	25.4	8.8	11.3	9.9	10.4	11.9	10.2	9.8	10.1	9.8	11.8	10.9	11.5	12.7
		Mean	16				15.3833						20.6				10			10.3667						11.725
		SD	1.38323				1.8627						3.33567				1.253			0.786554						0.75
		120min	13.8	10.9	12.4	10.4	10.4	12.2	10.5	14.3	10.3	11.9	16.6	15.3	16.1	21.2	8.3	8.6	8.9	8.6	9	9.3	8.8	8.8	8.3	10	8.9	8.8	9.8
		Mean	11.875				11.6						17.3				8.6			8.8						9.375
		SD	1.53921				1.55435						2.65456				0.3			0.340588						0.613052
		AUC	STZ-A/A				STZ-A/G						STZ-G/G				solvent-A/A			solvent-A/G						solvent-G/G
			1727	1876	1721	1958	2159	1927	1753	1790	1832	2267	1784	2092	2253	2395	2542	2477	2361	2167	2699	2360	2565	2502	2441	2965	2795	3135	3393
		Mean	1820.5				1954.67						2131				2460			2455.67						3072
		SD	116.374				211.14						262.367				91.6897			182.213						255.074
		P value	STZ-A/A vs. solvent-A/A				STZ-A/G vs. STZ-A/A						STZ-G/G vs. STZ-A/A							solvent-A/G vs. solvent-A/A						solvent-G/G vs. solvent-A/A
			0.0001				0.9066						0.0034							0.2158						0.0675
Fig.5j
			STZ-A/A				STZ-A/G						STZ-G/G				solvent-A/A			solvent-A/G						solvent-G/G
		day0	8	8.6	8.9	9.4	9.2	9.1	9.5	9.4	9.7	8.1	10.2	8.6	9.6	8.7	9.4	10.1	7.4	9.2	9.1	9.5	9.4	9.7	8.1	8.5	9.9	8.9	8.2
		Mean	8.725				9.16667						9.275				8.96667			9.16667						8.875
		SD	0.585235				0.564506						0.763217				1.40119			0.564506						0.741058
		day3	9.1	11.1	8.9	9.5	10.1	10.2	8.5	9.9	10.6	9.2	10.7	10.9	11.9	12.9	9.8	10.5	9.2	9.2	9.6	10.4	9.8	8.8	8.4	9.6	10.4	9.8	7.9
		Mean	9.65				9.75						11.6				9.83333			9.36667						9.425
		SD	0.998332				0.766159						1.01325				0.650641			0.720185						1.07199
		day7	10.2	10.8	11.2	10	12.4	10.6	12	12.3	9.9	10.7	12.1	14.7	14.6	16.7	10.9	10.1	10.9	9.5	10.3	10.8	11.5	12.2	10.6	9.6	11.9	10.6	9.4
		Mean	10.55				11.3167						14.525				10.6333			10.8167						10.375
		SD	0.550757				1.0496						1.88392				0.46188			0.941099						1.14419
		day21	10.2	10.2	11.2	11.4	10.7	12.2	11.8	12.8	10.8	11.8	11.4	15.9	14.4	15.9	9.7	9.6	8.8	8.2	7.8	9.8	9.2	8.5	8.6	9.1	8.4	10.1	9.3
		Mean	10.75				11.6833						14.4				9.36667			8.68333						9.225
		SD	0.640312				0.810967						2.12132				0.493288			0.716705						0.699405
		day40	10.4	10.2	11.6	9.9	12.6	11.6	12.7	10.7	12.9	11.9	13.2	17.1	20	17.6	8.6	9.8	7.9	8.9	8.6	9.8	9.8	8.8	9.7	9.1	9.2	9.1	8.4
		Mean	10.525				12.0667						16.975				8.76667			9.26667						8.95
		SD	0.745542				0.835863						2.81706				0.960902			0.557375						0.369685
Fig.5l
			β			α
			A/A	G/G		A/A	G/G
			0.703704	0.434783		0.148148	0.391304
			0.59375	0.463768		0.4375	0.550725
			0.704918	0.333333		0.240437	0.42029
			0.657534	0.419753		0.315068	0.395062
			0.858491	0.4		0.0660377	0.378571
			0.811765	0.433333		0.0705882	0.15
			0.805195	0.558442		0.0476191	0.149351
			0.86722	0.625		0.0788382	0.1875
			0.603448	0.593023		0.103448	0.174419
			0.65625	0.352941		0.0625	0.264706
			0.694444	0.44898		0.0277778	0.285714
			0.672566	0.242424		0.150442	0.515152
			0.611111	0.342105		0.175926	0.434211
			0.737226	0.344633		0.182482	0.446328
			0.652778	0.131148		0.125	0.442623
			0.588235	0.28		0.235294	0.48
			0.648936	0.410714		0.0744681	0.428571
			0.518519	0.298246		0.111111	0.333333
			0.747573	0.413793		0.0582524	0.37931
			0.821622	0.423077		0.105405	0.461538
			0.727941	0.403315		0.161765	0.392265
			0.710526	0.368421		0.157895	0.473684
			0.708861	0.322917		0.278481	0.354167
			0.744186	0.252101		0.209302	0.428571
			0.787234	0.365385		0.0851064	0.519231
			0.625	0.318681		0.0833333	0.450549
			0.633333	0.409836		0.0333333	0.344262
			0.84	0.536232		0.04	0.289855
			0.717949	0.459016		0.0128205	0.401639
			0.75	0.435484		0.454545	0.387097
			0.431818	0.352941		0.425532	0.441176
			0.553191	0.338235		0.23913	0.573529
			0.673913	0.410714		0.262411	0.553571
			0.638298	0.292683		0.528302	0.487805
			0.201258	0.283951		0.257143	0.54321
			0.714286	0.310345		0.404255	0.655172
			0.585106	0.489362		0.483516	0.319149
			0.340659	0.555556		0.357895	0.311111
			0.515789	0.4		0.352941	0.45
			0.602941	0.594595		0.282051	0.351351
			0.683761	0.327684		0.327935	0.621469
			0.54251	0.584906		0.28125	0.301887
			0.68125	0.414634		0.285714	0.365854
			0.469388	0.367089		0.177419	0.443038
			0.5	0.425532		0.347826	0.361702
			0.521739	0.406593		0.422819	0.43956
			0.463087	0.36		0.381818	0.52
			0.545455	0.45679		0.37799	0.502058
			0.344498	0.205128		0.631579	0.653846
			0.315789	0.307692		0.196078	0.557692
			0.54902	0.394737		0.48	0.263158
			0.52	0.527778		0.243243	0.333333
			0.632432	0.472727		0.291262	0.109091
			0.524272	0.666667		0.205479	0.136364
			0.636986	0.204545		0.222222	0.409091
			0.583333	0.369231		0.27027	0.369231
			0.594595	0.513514		0.277778	0.162162
			0.583333	0.363636		0.194444	0.363636
			0.527778			0.2
			0.6			0.185185
			0.611111			0.315315
			0.540541			0.556818
			0.295455			0.292035
			0.659292			0.395722
			0.59893			0.323864
			0.630682			0.278689
			0.377049			0.330769
			0.592308
		Mean	0.6115	0.4003		0.2451	0.395
		SD	0.1354	0.1081		0.1428	0.1279
		P value		<0.0001			<0.0001
Fig.5m
		HFD-A/A			HFD-A/G			HFD-G/G			chow-A/A			chow-A/G			chow-G/G
		9.9	9.1	9.1	8.3	10.9	11.4	11.2	10.7	11.4	5.4	4.5	5	6.1	6.4	5.1	5.9	6.9	6.1
	Mean	9.36667			10.2			11.1			4.96667			5.86667			6.3
	SD	0.46188			1.66433			0.360555			0.450925			0.680686			0.52915
	P value	HFD-A/A vs. Chow-A/A			HFD-A/G vs. HFD-A/A			HFD-G/G vs. HFD-A/A						Chow-A/G vs. Chow-A/A			Chow-G/G vs. chow-A/A
		0.0003			0.4504			0.0069						0.1289			0.0293
Fig.5n
		HFD-A/A			HFD-A/G			HFD-G/G			chow-A/A			chow-A/G			chow-G/G
	0min	11.2	9.1	8.7	11.1	9.9	9.6	10.3	11.7	12	5.4	4.5	5	6.1	6.4	5.1	5.9	6.9	6.1
	Mean	9.66667			10.2			11.3333			4.96667			5.86667			6.3
	SD	1.34288			0.793725			0.907377			0.450925			0.680686			0.52915
	15min	33.4	31.7	33.2	33.4	33.4	28.7	33.4	23.1	24.9	15.5	17.7	18.4	22.2	24.6	21.7	25.9	24.6	26.6
	Mean	32.7667			31.8333			27.1333			17.2			22.8333			25.7
	SD	0.929157			2.71355			5.50121			1.51327			1.55027			1.01489
	30min	31	29.3	28.3	33.4	31	31.8	33.4	33.4	32.3	16.5	19.4	25.4	21.7	18.7	26.7	24.8	24.7	25.8
	Mean	29.5333			32.0667			33.0333			20.4333			22.3667			25.1
	SD	1.36504			1.22202			0.635085			4.53909			4.04145			0.608276
	60min	26.3	22.6	31.3	33.4	28.9	26.1	33.4	33.4	30.2	16.4	10.2	15	14.2	12.1	14.3	18.7	17	20.3
	Mean	26.7333			29.4667			32.3333			13.8667			13.5333			18.6667
	SD	4.36616			3.68284			1.84752			3.25167			1.24231			1.65025
	90min	22.3	20.9	25.2	29	23.6	21.7	33.4	33.4	32.9	11.3	9.1	11.2	11.8	9.3	11.9	13.6	12.4	14.7
	Mean	22.8			24.7667			33.2333			10.5333			11			13.5667
	SD	2.19317			3.78726			0.288675			1.24231			1.47309			1.15036
	120min	19.1	12.7	20.2	23.3	13.4	17.3	33.4	24.3	27.2	9.7	8.9	9.3	10.4	8.1	9.6	10.6	11	10.4
	Mean	17.3333			18			28.3			9.3			9.36667			10.6667
	SD	4.0501			4.98698			4.64866			0.4			1.16762			0.305505
	AUC	HFD-A/A			HFD-A/G			HFD-G/G			chow-A/A			chow-A/G			chow-G/G
		3027	2699	3198	3557	3049	2912	3835	3554	3491	1621	1448	1811	1803	1601	1895	2119	2024	2231
	Mean	2974.67			3172.67			3626.67			1626.67			1766.33			2124.67
	SD	253.583			339.818			183.151			181.566			150.391			103.616
	P value	HFD-A/A vs. Chow-A/A			HFD-A/G vs. HFD-A/A			HFD-G/G vs. HFD-A/A						Chow-A/G vs. Chow-A/A			Chow-G/G vs. chow-A/A
		0.0017			0.464			0.0226						0.3629			0.0145

## Sheet: Fig.S1
fig.S1e
		A/A	A/G	G/G
		2.2	2.77	2.95
		1.92	2.22	2.27
		1.89	1.95	2.02
	Mean	2.003	2.313	2.413
	SD	0.171	0.4179	0.4813
	P value		0.3001	0.2368
fig.S1f
	OCT4	A/A	A/G	G/G		SOX2	A/A	A/G	G/G		NANOG	A/A	A/G	G/G
		0.408432	0.319157	0.300571			0.108181	0.096947	0.087221			0.063347	0.055442	0.058451
		0.371303	0.414312	0.386779			0.100245	0.082463	0.105213			0.064768	0.080398	0.081976
		0.414765	0.342111	0.32415			0.100184	0.09296	0.087082			0.05639	0.040666	0.039477
	Mean	0.3982	0.3585	0.3372		Mean	0.1029	0.09079	0.09317		Mean	0.0615	0.05884	0.05997
	SD	0.02348	0.04966	0.04455		SD	0.0046	0.007482	0.01043		SD	0.004483	0.02008	0.02129
	P value		0.2794	0.1039		P value		0.0758	0.2145		P value		0.8334	0.9087

## Sheet: Fig.S2
fig.S2a
		A/A	A/G	G/G
		81	71.1	79.6
		85.4	62	77.8
		70.7	90.3	93.1
		82.6	83.6	84.2
	Mean	79.93	76.75	83.68
	SD	6.413	12.65	6.837
	P value		0.67	0.4542
fig.S2c
	SOX17	A/A	A/G	G/G		GATA4	A/A	A/G	G/G		GATA6	A/A	A/G	G/G
		1	0.89605	1.17434			1	0.948448	0.870787			1	1.06858	1.27113
		1	0.811345	1.01687			1	0.875325	0.805995			1	1.21096	1.35822
		1	1.19185	0.896358			1	1.20165	1.23692			1	1.02478	0.698739
		1	1.06925	0.81095			1	0.884379	1.29887			1	0.733341	0.899786
	Mean	1	0.9921	0.9746		Mean	1	0.9775	1.053		Mean	1	1.009	1.057
	SD	0	0.171	0.1577		SD	0	0.153	0.2507		SD	0	0.2005	0.3107
	P value		0.9296	0.7585		P value		0.7781	0.6863		P value		0.9282	0.7264
fig.S2d
		A/A	A/G	G/G
		85.6194	86.0162	95.0178
		91.8705	94.3537	72.1863
		85.5163	88.4935	82.3947
		96.8948	88.3164	81.9684
		82.6059	91.4109	81.6783
	Mean	88.5	89.72	82.65
	SD	5.783	3.222	8.123
	P value		0.6919	0.2258

## Sheet: Fig.S3
fig.S3b
	FOXA2	A/-	G/-		SOX17	A/-	G/-		GATA6	A/-	G/-		GATA4	A/-	G/-
		0.009958	0.013561			0.104027	0.126754			0.015561	0.016224			0.04169	0.030786
		0.008521	0.013133			0.074608	0.119002			0.008515	0.01547			0.02809	0.031803
		0.012216	0.011397			0.106861	0.104896			0.015469	0.013675			0.040202	0.034796
	Mean	0.01023	0.0127		Mean	0.09517	0.1169		Mean	0.01318	0.01512		Mean	0.03666	0.03246
	SD	0.001863	0.001146		SD	0.01786	0.01108		SD	0.004042	0.001309		SD	0.00746	0.002085
	P value		0.1226		P value		0.148		P value		0.473		P value		0.4009
fig.S3c
	FOXA2	A/-	G/-		PDX1	A/-	G/-		NKX6-1	A/-	G/-
		0.010992	0.024329			0.030818	0.041697			0.000253	0.000223
		0.012708	0.029775			0.044055	0.044248			0.000477	0.000137
		0.016697	0.016764			0.038154	0.036935			0.000529	0.000131
	Mean	0.01023	0.0127		Mean	0.03768	0.04096		Mean	0.0004197	0.0001637
	SD	0.001863	0.001146		SD	0.006631	0.003712		SD	0.0001467	5.147e-05
	P value		0.0699		P value		0.4957		P value		0.0463
fig.S3d
	PDX1	A/-	G/-
		90.547	97.9578
		79.3835	94.7632
		85.4972	97.7242
		83.0072	77.4071
		86.2765	77.4059
		88.9508	78.8893
		93.0327	80.7444
		67.931	90.975
		75.4743	84.7189
	Mean	83.34	86.73
	SD	7.951	8.694
	P value		0.4011
fig.S3e
	FOXA2	A/-	G/-		PDX1	A/-	G/-		NKX6-1	A/-	G/-
		0.014461	0.026072			0.07708	0.067371			0.067811	0.045803
		0.008239	0.031775			0.083406	0.090431			0.078072	0.044798
		0.013386	0.022582			0.073899	0.073906			0.056159	0.046054
	Mean	0.01203	0.02681		Mean	0.07813	0.07724		Mean	0.06735	0.04555
	SD	0.003326	0.004641		SD	0.004839	0.01189		SD	0.01096	0.0006647
	P value		0.011		P value		0.9099		P value		0.0264
fig.S3f
		A/-	G/-
		40.9298	36.3909
		50.6103	33.0129
		51.3909	28.9358
		66.9162	27.6411
		47.5906	41.4426
		41.9387	40.4517
		51.0832	42.4024
		59.3254	37.4925
			38.6076
			37.6231
	Mean	51.22	36.4
	SD	8.6	5.048
	P value		0.0003

## Sheet: Fig.S4
fig.S4a
		GCG+ monohormonal					SST+ monohormonal
		A/A	A/G	G/G			A/A	A/G	G/G
		0.942136	2.84078	7.45735			0.57376	1.66331	4.58917
		0.73672	2.97878	4.99913			0.491184	1.72012	4.01201
		0.330473	3.44217	7.38461			0.617708	0.930056	3.18443
		1.31387	1.38795	5.78256			0.362846	1.57233	4.99287
		0.811735	1.32914	6.20581			0.647847	1.14636	4.02374
		1.17954	1.77055	6.12594			0.445785	1.61018	4.58864
							0.144971	1.10589	3.42467
	Mean	0.8857	2.292	6.326			0.214848	1.09015	2.7746
	SD	0.3489	0.9069	0.9498			0.19355	1.08005	3.85539
	P value		0.0053	<0.0001			0.2877	3.51999	4.29111
							0.171039		2.33154
									3.37613
						Mean	0.3774	1.544	3.787
						SD	0.1877	0.753	0.7927
						P value		<0.0001	<0.0001
fig.S4c
		C-PEP+					GCG+					C-PEP+ monohormonal					C-PEP+/GCG+ polyhormonal
		A/A	A/G	G/G			A/A	A/G	G/G			A/A	A/G	G/G			A/A	A/G	G/G
		5.39	4.64	5.18			1.32	1.42	2.74			4.07	3.45	2.75			0.61	0.66	1.58
		4.63	3.93	4.78			1.66	1.37	2.95			3.36	2.68	2.6			0.59	0.63	1.58
		4.87	4.58	4.86			0.94	1.39	2.75			3.74	3.32	2.51			0.42	0.57	1.45
		5.12	4.94	4.75			1.51	1.55	2.87			3.66	3.48	2.54			0.66	0.67	1.58
	Mean	5.003	4.523	4.893		Mean	1.358	1.433	2.828		Mean	3.708	3.233	2.6		Mean	0.57	0.6325	1.548
	SD	0.3267	0.4252	0.1972		SD	0.3112	0.08098	0.1008		SD	0.2918	0.3748	0.1068		SD	0.1042	0.045	0.065
	P value		0.1236	0.5853		P value		0.6573	0.0001		P value		0.0924	0.0004		P value		0.3131	<0.0001
fig.S4d
		early apoptosis					late apoptosis
		A/A	A/G	G/G			A/A	A/G	G/G
		1.31	1.39	1.28			1.44	1.73	2.04
		1.59	1.87	1.38			1.65	1.56	1.94
		1.37	1.34	1.21			1.66	1.67	1.51
	Mean	1.423	1.533	1.29		Mean	1.583	1.653	1.83
	SD	0.1474	0.2926	0.08544		SD	0.1242	0.08622	0.2816
	P value		0.5921	0.2468		P value		0.2374	0.4676
fig.S4e
		early apoptosis					late apoptosis
		A/A	A/G	G/G			A/A	A/G	G/G
		0.56	1.11	0.77			1.75	1.35	1.64
		0.84	0.9	0.69			1.56	1.25	1.73
		0.83	0.87	0.64			1.33	1.08	1.87
	Mean	0.7433	0.96	0.7		Mean	1.547	1.227	1.747
	SD	0.1589	0.1308	0.06557		SD	0.2103	0.1365	0.1159
	P value		0.1422	0.6848		P value		0.0916	0.2226
fig.S4f
		early apoptosis					late apoptosis
		A/A	A/G	G/G			A/A	A/G	G/G
		0.25	0.33	0.45			0.38	0.35	0.54
		0.5	0.6	0.49			0.54	0.62	0.42
		0.48	0.24	0.41			0.41	0.34	0.62
	Mean	0.41	0.39	0.45		Mean	0.4433	0.4367	0.5267
	SD	0.1389	0.1873	0.04		SD	0.08505	0.1589	0.1007
	P value		0.8891	0.6568		P value		0.952	0.3349
fig.S4g
		early apoptosis					late apoptosis
		A/A	A/G	G/G			A/A	A/G	G/G
		0.43	0.47	0.5			4.13	4.21	5.91
		0.64	0.54	0.42			4.15	4.95	4.51
		0.58	0.58	0.61			3.87	5.51	5.3
	Mean	0.55	0.53	0.51		Mean	4.05	4.89	5.24
	SD	0.1082	0.05568	0.09539		SD	0.1562	0.6521	0.7019
	P value		0.79	0.656		P value		0.0958	0.0456

## Sheet: Fig.S5
fig.S5d
	FOXA2	FOXA2-/Dox+	FOXA2+/Dox-	FOXA2+/Dox+		PDX1	FOXA2-/Dox+	FOXA2+/Dox-	FOXA2+/Dox+		NKX6-1	FOXA2-/Dox+	FOXA2+/Dox-	FOXA2+/Dox+		PTF1A	FOXA2-/Dox+	FOXA2+/Dox-	FOXA2+/Dox+
		1	1.39702	7.59146			1	1.02889	0.726953			1	0.994316	0.175309			1	0.720469	0.184213
		1	1.13935	6.65689			1	1.03181	0.757598			1	1.0882	0.196245			1	0.732789	0.198348
		1	1.42217	8.67212			1	1.15468	0.83093			1	0.95135	0.238118			1	0.772734	0.203843
	Mean	1	1.32	7.64		Mean	1	1.072	0.7718		Mean	1	1.011	0.2032		Mean	1	0.742	0.1955
	SD	0	0.1565	1.008		SD	0	0.07179	0.05343		SD	0	0.06999	0.03198		SD	0	0.02732	0.01013
		FOXA2+/Dox+ vs. FOXA2-/Dox+	FOXA2+/Dox+ vs. FOXA2+/Dox-				FOXA2+/Dox+ vs. FOXA2-/Dox+	FOXA2+/Dox+ vs. FOXA2+/Dox-				FOXA2+/Dox+ vs. FOXA2-/Dox+	FOXA2+/Dox+ vs. FOXA2+/Dox-				FOXA2+/Dox+ vs. FOXA2-/Dox+	FOXA2+/Dox+ vs. FOXA2+/Dox-
	P value	0.0003	0.0004			P value	0.0018	0.0044			P value	<0.0001	<0.0001			P value	<0.0001	<0.0001
fig.S5f
	FOXA2	FOXA2-/Dox+	FOXA2+/Dox-	FOXA2+/Dox+		PDX1	FOXA2-/Dox+	FOXA2+/Dox-	FOXA2+/Dox+		NKX6-1	FOXA2-/Dox+	FOXA2+/Dox-	FOXA2+/Dox+		INS	FOXA2-/Dox+	FOXA2+/Dox-	FOXA2+/Dox+		GCG	FOXA2-/Dox+	FOXA2+/Dox-	FOXA2+/Dox+		MAFA	FOXA2-/Dox+	FOXA2+/Dox-	FOXA2+/Dox+
		1	1.48925	1.09745			1	1.00911	0.462864			1	0.538494	0.458486			1	1.45383	0.626434			1	2.69134	0.384837			1	1.33326	1.19085
		1	1.2379	0.857737			1	0.643462	0.375243			1	0.316381	0.387282			1	1.47779	0.332187			1	1.14135	0.142924			1	1.30962	0.451603
		1	0.915003	0.605538			1	0.871265	0.452916			1	0.867247	0.459162			1	1.46196	0.154095			1	2.46653	0.0669498			1	1.11494	1.08516
		1	0.873053	0.602304			1	1.07216	0.600865			1	0.675358	0.115686			1	2.76104	0.122795								1	1.18583	1.20848
	Mean	1	1.129	0.7908		Mean	1	0.899	0.473		Mean	1	0.5994	0.3552		Mean	1	1.789	0.3089		Mean	1	2.1	0.1982		Mean	1	1.236	0.984
	SD	0	0.2904	0.2369		SD	0	0.1899	0.09383		SD	0	0.2319	0.1632		SD	0	0.6483	0.2309		SD	0	0.8376	0.166		SD	0	0.1034	0.3591
		FOXA2+/Dox+ vs. FOXA2-/Dox+	FOXA2+/Dox+ vs. FOXA2+/Dox-				FOXA2+/Dox+ vs. FOXA2-/Dox+	FOXA2+/Dox+ vs. FOXA2+/Dox-				FOXA2+/Dox+ vs. FOXA2-/Dox+	FOXA2+/Dox+ vs. FOXA2+/Dox-				FOXA2+/Dox+ vs. FOXA2-/Dox+	FOXA2+/Dox+ vs. FOXA2+/Dox-				FOXA2+/Dox+ vs. FOXA2-/Dox+	FOXA2+/Dox+ vs. FOXA2+/Dox-				FOXA2+/Dox+ vs. FOXA2-/Dox+	FOXA2+/Dox+ vs. FOXA2+/Dox-
	P value	0.1277	0.1213			P value	<0.0001	0.0069			P value	0.0002	0.1357			P value	0.001	0.0051			P value	0.0011	0.0182			P value	0.932	0.2263

[truncated: 2 more sheets: Fig.S6, Fig.S7]
